# Supplementary material for: Thiazoline-related innate fear stimuli orchestrate hypothermia and anti-hypoxia via sensory TRPA1 activation
Source: Nat Commun. 2021 Apr 6;12:2074. doi: 10.1038/s41467-021-22205-0 (PMC8024280; doi:10.1038/s41467-021-22205-0)
Supplement: Supplementary file 4 — Source Data [file 41467_2021_22205_MOESM4_ESM.xlsx]

## Sheet: Fig1a
Cutaneous temperature (℃) of Trpa1 KO in response to 2MT
	time (min)	Trpa1 hetero							Trpa1 KO
		#1	#2	#3	#4	#5	#6	#7	#1	#2	#3	#4	#5	#6	#7
	1	37.522	37.6331	37.8296	37.9834	38.1714	39.3933	37.9492	38.0945	38.0603	38.9319	38.3594	38.2825	37.6758	38.6328
	2	37.71	37.7869	38.0603	38.0945	38.1372	39.3591	37.8723	38.1714	38.2483	38.8208	38.6328	38.4021	37.522	38.5559
	3	37.7527	37.7527	38.1372	38.1372	38.1372	39.2053	38.0945	38.1372	38.0945	38.8208	38.7097	38.2825	37.3596	38.4021
	4	37.71	37.7527	37.9492	37.71	38.1372	39.1626	37.6758	38.0945	38.0945	38.8977	38.7439	38.2141	37.2058	38.1714
	5	37.5989	37.9065	37.6758	37.5989	38.2141	38.9746	37.5562	38.2141	37.8723	38.7439	38.5132	38.0176	37.1289	38.0176
	6	37.5562	37.8723	37.5562	37.522	38.2141	39.0088	37.5562	38.0603	37.8723	38.3594	38.3252	38.0176	37.0862	38.1714
	7	37.522	37.5989	37.5989	37.4023	38.0603	38.7866	37.7869	38.0603	37.6331	38.4021	38.3252	37.9834	37.1289	38.1714
	8	37.5562	37.5562	37.6758	37.2485	37.8723	38.6328	37.6331	37.9065	37.6758	38.3594	38.3594	37.7869	36.9324	38.0176
	9	37.6331	37.4023	37.6331	37.2485	37.6758	38.9319	37.5989	37.9492	37.4793	38.479	38.2825	37.7527	36.8213	37.7527
	10	37.4023	37.7869	37.6331	37.3596	37.71	38.8635	37.4793	37.7869	37.7869	38.6328	38.0945	37.9492	36.9751	37.8296
2MT presentation	11	37.4793	37.3596	37.2827	37.4023	37.8723	38.6328	37.3254	37.8723	37.71	38.6328	38.4021	38.1372	37.2058	38.0176
	12	36.9751	36.9751	37.0093	37.1289	36.9751	37.9065	37.052	37.9492	37.8296	38.479	38.5132	38.2483	37.3596	38.2141
	13	36.8982	36.582	36.5478	36.8555	36.4282	37.4365	37.052	37.9492	37.9492	38.479	38.5901	38.1372	37.4365	38.2483
	14	36.7358	36.2317	36.2317	36.582	36.1975	37.2485	36.9751	37.71	37.9492	38.4021	38.2141	38.0176	37.6758	38.3594
	15	36.3513	35.8728	35.7959	36.3513	35.9155	36.9751	36.8213	37.6331	38.0176	38.4021	38.1372	37.8723	37.4793	38.3252
	16	36.4282	35.719	35.5139	36.3513	35.8728	36.9324	36.5051	37.7869	37.9492	38.2825	38.0603	37.8296	37.2485	38.2141
	17	36.3086	35.4797	35.3174	36.001	35.719	36.9324	36.3855	37.5989	37.7869	38.3252	38.1714	37.8296	37.2058	38.1714
	18	36.1975	35.2832	35.1208	35.8728	35.719	36.9324	36.4282	37.2485	37.8723	38.2825	38.0176	37.7869	37.0862	38.3252
	19	36.2317	34.762	35.0012	35.9155	35.7959	36.8213	36.4624	37.1289	37.9492	38.1372	37.8296	37.522	36.9324	38.4363
	20	36.2317	34.4885	34.8389	35.8386	35.7532	36.4624	36.5478	37.2058	38.0176	38.2141	37.8296	37.522	36.7017	38.2483
	21	36.1121	34.3689	34.6082	35.9582	35.8386	36.5478	36.582	37.0862	37.7869	37.9492	37.5989	37.4793	36.7358	38.1714
	22	36.0352	34.2493	34.6082	35.6763	35.5994	36.4282	36.582	36.8213	37.8296	38.1714	37.3596	37.4365	36.6589	38.2825
	23	36.0779	34.2065	34.6423	35.5994	35.6763	36.4282	36.6248	36.8555	37.8723	38.2483	37.5989	37.2058	36.7017	38.4021
	24	36.0779	34.1638	34.6851	35.719	35.719	36.4624	36.7017	36.9751	37.9065	38.1714	37.5989	37.1716	36.6248	38.4363
	25	36.1548	34.2493	35.0012	35.6763	35.7959	36.5051	36.7786	37.052	37.9492	38.0945	37.4365	37.3254	36.7358	38.479
	26	36.0352	34.2065	35.0781	35.719	35.8386	36.6248	36.7358	37.4023	37.9492	38.1714	37.2827	37.4365	36.7358	38.3252
	27	36.001	34.1296	35.0781	35.7532	35.9582	36.7358	36.3513	37.3254	38.0945	37.9065	37.2485	37.2485	36.7358	38.1714
	28	35.8728	33.8562	35.1208	35.8728	35.9155	36.8213	36.0779	37.2058	38.1372	37.9492	37.4023	37.3596	36.6589	37.9065
	29	35.9155	33.8562	35.0781	35.7959	36.001	36.8555	36.001	37.0093	38.0945	37.4365	37.4365	37.0093	36.582	37.7869
	30	35.9582	33.8562	35.1636	35.6335	36.1975	36.9324	36.0352	36.9324	37.9834	37.4793	37.2827	36.9751	36.4282	37.6331

## Sheet: Fig1b
Core temperature (℃) of Trpa1 KO in response to 2MT
	time (min)	Trpa1 hetero							Trpa1 KO
		#1	#2	#3	#4	#5	#6	#7	#1	#2	#3	#4	#5	#6	#7
	1	39.4865	38.8455	38.9543	39.0187	38.1012	38.94	38.3907	38.6415	38.9327	38.407	39.106	38.2813	37.5472	38.5737
	2	39.4268	38.7843	38.9578	38.9853	38.145	38.9605	38.437	38.6523	38.9417	38.4152	39.1872	38.4587	37.7322	38.5727
	3	39.4477	38.7927	38.94	38.9535	38.2118	38.921	38.4767	38.7402	38.955	38.4263	39.264	38.4035	37.8535	38.575
	4	39.4833	38.8293	38.9505	38.9758	38.2257	38.8522	38.6112	38.8178	38.9572	38.3947	39.299	38.4533	37.9315	38.6173
	5	39.3985	38.7713	38.9597	38.917	38.2	38.8163	38.6482	38.779	38.9427	38.3967	39.2118	38.4827	37.9412	38.631
	6	39.4953	38.6468	38.9238	38.8718	38.0368	38.7947	38.5903	38.6638	38.9002	38.2905	39.0963	38.5383	37.8627	38.6128
	7	39.49	38.6333	38.87	38.9035	37.9592	38.734	38.5928	38.503	38.8987	38.1898	38.9802	38.4318	37.8203	38.5945
	8	39.4992	38.609	38.8102	38.9213	37.8725	38.6988	38.6272	38.3693	38.8145	38.1512	38.861	38.2322	37.6573	38.5483
	9	39.4808	38.558	38.7038	38.8908	37.7693	38.6435	38.6215	38.221	38.7215	38.2062	38.817	38.1153	37.4003	38.5017
	10	39.4627	38.5567	38.5535	38.8505	37.6547	38.664	38.6045	38.0735	38.5848	38.1697	38.8087	38.053	37.3392	38.5182
2MT presentation	11	39.2293	38.521	38.4173	38.7853	37.5463	38.7483	38.5605	38.0025	38.5545	38.1762	38.7443	38.172	37.4503	38.5035
	12	38.8173	38.0003	38.042	38.5723	37.3452	38.774	38.4173	37.9523	38.5387	38.1478	38.7022	38.2518	37.4543	38.4825
	13	38.1918	37.3732	37.5553	38.2812	36.91	38.6692	38.0198	37.859	38.577	38.111	38.7063	38.3767	37.4813	38.4722
	14	37.6342	36.9458	37.1828	38.0108	36.4773	38.5458	37.6163	37.8103	38.6205	38.0642	38.7235	38.4968	37.5773	38.4807
	15	37.3865	36.6618	36.9075	37.7852	36.2088	38.4658	37.29	37.8267	38.634	37.9568	38.6847	38.581	37.6612	38.468
	16	37.1704	36.4195	36.6333	37.5937	36.0032	38.3905	37.0045	37.7232	38.6203	37.8298	38.6405	38.7023	37.6873	38.4655
	17	37.0243	36.2132	36.3595	37.4375	35.8133	38.2842	36.681	37.6738	38.6253	37.748	38.5647	38.7547	37.6375	38.4565
	18	36.9472	35.9938	36.1112	37.3093	35.6842	38.2045	36.3678	37.6065	38.6305	37.6795	38.4623	38.7443	37.5275	38.4485
	19	36.9017	35.7688	35.9067	37.2247	35.6243	38.1518	36.0677	37.4775	38.679	37.5713	38.4185	38.6202	37.4575	38.4148
	20	36.7793	35.5623	35.7257	37.1953	35.6125	38.0947	35.7823	37.4168	38.7022	37.4633	38.3457	38.4373	37.3358	38.3837
	21	36.7687	35.3793	35.5647	37.1797	35.6213	38.0312	35.5175	37.3327	38.7258	37.363	38.237	38.3203	37.2275	38.377
	22	36.791	35.2415	35.4333	37.1833	35.6488	37.9837	35.3113	37.2733	38.7567	37.2777	38.1843	38.3583	37.0935	38.3553
	23	36.8575	35.1497	35.3248	37.2045	35.6747	37.9762	35.1648	37.1845	38.7413	37.319	38.1878	38.3442	36.9757	38.3357
	24	36.8863	35.0513	35.2533	37.2243	35.6313	37.9485	35.0958	37.096	38.7275	37.2483	38.1593	38.3747	36.8872	38.313
	25	36.9777	34.962	35.1853	37.255	35.588	37.9077	35.1013	37.0008	38.7008	37.138	38.1075	38.398	36.8387	38.273
	26	37.0398	34.8945	35.1185	37.2738	35.5197	37.8858	35.1505	36.8733	38.6778	37.0193	38.1052	38.3478	36.7805	38.2152
	27	37.1115	34.8262	35.0968	37.3192	35.472	37.8763	35.238	36.775	38.657	36.9147	38.1197	38.1452	36.706	38.2057
	28	37.1923	34.7985	35.1257	37.3463	35.5028	37.8667	35.3423	36.8258	38.6237	36.8368	38.1558	37.8505	36.632	38.2328
	29	37.2782	34.814	35.1945	37.3848	35.5355	37.8793	35.4627	36.9488	38.6137	36.8127	38.194	37.752	36.6095	38.1837
	30	37.3365	34.843	35.2842	37.4112	35.5752	37.8805	35.5748	37.2637	38.587	36.7922	38.247	37.585	36.544	38.1507

## Sheet: Fig1c
Cutaneous temperature (℃) of Trpv1 KO in response to 2MT
	time (min)	Trpv1 hetero								Trpv1 KO
		#1	#2	#3	#4	#5	#6	#7	#8	#1	#2	#3	#4	#5	#6	#7	#8
	1	38.9319	38.9319	38.7439	38.4363	38.1287	38.4021	38.0176	38.3252	38.7439	38.8208	38.7439	38.5901	38.3594	38.0176	38.6328	38.667
	2	38.9319	39.0515	38.667	38.7097	38.2825	38.4021	38.0603	38.5901	38.9319	38.9319	38.8977	38.855	38.6328	38.5132	38.5559	38.8977
	3	38.8977	38.9319	38.7439	38.7097	38.2056	38.4021	37.9834	38.3594	38.9746	38.9319	38.9319	39.0088	38.7097	38.2483	38.1714	39.0088
	4	38.9746	39.0515	38.7781	38.5901	37.7869	38.3594	38.0945	37.9834	38.8977	38.8977	38.667	39.0088	38.4363	37.9834	38.2056	38.7097
	5	38.7781	38.855	38.7781	38.6328	37.8638	38.1287	38.0603	37.9834	38.5559	38.7439	38.6328	38.7781	38.2483	37.9834	38.1714	38.479
	6	38.6328	38.6328	38.667	38.667	37.8296	37.9834	38.1287	37.9065	38.2483	38.667	38.5132	38.6328	38.2825	37.9492	38.2056	38.2825
	7	38.4363	38.7097	38.5559	38.5901	37.9834	37.9492	37.8296	38.0603	38.1287	38.7781	38.4363	38.5901	38.1287	38.0603	38.0945	38.3252
	8	38.5901	38.9319	38.5559	38.5559	38.0603	38.0945	37.9065	37.9492	38.1287	38.6328	38.5132	38.3594	38.2825	37.9492	38.2825	38.479
	9	38.5132	38.9746	38.6328	38.5132	38.1714	37.5134	37.3596	37.7527	37.9492	38.8208	38.5901	38.6328	38.2056	37.8296	37.9065	38.2056
	10	38.3252	38.8208	38.7097	38.4363	38.2825	37.6331	36.7786	37.6758	38.1714	38.7439	38.5901	38.667	38.2483	37.5989	37.1631	38.0176
2MT presentation	11	38.4021	38.6328	37.2058	37.7869	37.7527	37.71	36.2744	37.71	37.9834	38.5132	38.3252	38.2825	37.5562	37.1631	36.8897	37.6331
	12	38.0176	37.8638	37.3596	36.8127	37.052	"26.3367	35.9497	36.9751	37.3596	"25.4309	37.2058	37.2485	37.0862	36.7786	36.6248	36.8896
	13	37.6758	37.1289	36.9324	36.4282	36.3855	36.5393	36.0779	36.3855	37.0093	"25.2087	36.7358	36.3855	36.1548	36.4282	36.5051	36.7358
	14	37.3596	36.7358	36.6248	36.3086	35.7532	36.189	36.3086	36.1121	36.5051	"25.166	35.719	35.8386	35.5139	36.582	36.3086	36.4282
	15	37.1631	36.5393	36.7017	36.2317	35.437	35.7959	36.4624	35.8386	36.189	"24.9951	35.5566	35.3943	35.044	36.7358	36.0352	36.3513
	16	36.9324	36.7358	36.6589	36.3086	35.2405	35.5566	36.5051	35.6335	36.0352	35.7532	35.2747	35.1636	34.8816	37.0093	36.0779	36.5393
	17	36.9324	36.7786	36.6248	36.582	35.2405	35.5139	36.5051	35.5566	35.7959	35.5566	34.9243	34.8389	34.762	37.0862	36.2744	36.2317
	18	36.8897	36.7017	36.7786	36.4624	35.437	35.437	36.4624	35.5139	35.6763	35.2747	34.8389	34.8389	34.6851	37.2827	36.5051	35.9497
	19	36.7786	36.7358	36.7358	36.6589	35.3601	35.2747	36.4624	35.5139	35.4797	35.0781	34.8389	34.762	34.5996	37.2827	36.5051	35.7532
	20	36.7358	36.7358	36.8127	36.5051	35.1636	35.437	36.7358	35.6763	35.4797	34.9243	35.044	34.4031	34.5227	37.3254	36.4282	35.8728
	21	36.7017	36.5051	36.8897	36.4624	35.0781	35.5566	nd	35.5994	35.3943	34.8389	35.2405	34.2065	34.5227	37.4023	nd	nd
	22	36.8555	36.3855	36.9751	36.582	35.044	35.6763	nd	35.5566	35.3174	34.9243	35.4797	33.9331	34.4031	37.4023	nd	nd
	23	36.9324	36.5393	37.0093	36.4624	35.0012	35.5994	nd	35.7532	35.1636	35.3601	35.6335	33.9331	34.4031	37.052	nd	nd
	24	36.8897	36.001	37.2058	34.8389	35.044	35.719	nd	35.9155	35.1208	35.4797	35.7532	34.0442	34.4458	36.7786	nd	36.582
	25	37.052	36.001	37.1631	36.7786	35.1636	35.6763	36.4624	35.9497	35.0781	35.5139	35.8728	34.1638	34.4458	36.5051	36.3855	nd
	26	37.0093	36.189	37.1631	36.4282	35.3174	35.5139	36.7017	36.0779	34.9243	35.8728	35.7959	34.4031	34.5227	36.3855	36.189	36.9751
	27	37.2058	36.3513	36.8897	36.582	35.437	35.3943	36.6248	36.189	34.9585	35.7959	35.9155	34.5227	34.5227	36.5393	35.9155	36.7786
	28	37.2827	36.4624	36.9324	36.3513	35.5994	35.3174	36.5051	36.189	35.0012	36.001	36.0779	34.7192	34.7192	36.5051	36.001	36.7358
	29	37.4023	36.4282	37.052	36.7017	35.719	35.2747	36.3855	36.2317	35.0781	36.189	36.2317	34.8816	34.9243	36.5393	35.8386	36.4624
	30	37.3596	36.3855	37.0093	36.5393	35.8728	35.437	36.4282	36.3513	35.1977	36.0352	36.4282	35.044	34.9243	36.4282	35.8386	36.4624

## Sheet: Fig1d
Core temperature (℃) of Trpa1 KO in response to restraint
	time (min)	Trpa1 hetero							Trpa1 KO
		#1	#2	#3	#4	#5	#6	#7	#1	#2	#3	#4	#5	#6	#7
Baseline	1	39.5227	39.1885	38.7195	39.111	38.0218	39.0152	38.9042	38.679	38.895	39.4074	39.4062	39.1287	38.3712	38.8938
	2	39.5368	39.269	38.7918	39.1708	38.1657	38.9817	38.9045	38.7173	38.8983	39.4342	39.4028	39.1063	38.367	38.9818
	3	39.5712	39.3388	38.822	39.2292	38.2827	38.9152	38.8142	38.7573	38.9088	39.4078	39.3897	39.146	38.3337	39.0185
	4	39.511	39.3847	38.8073	39.259	38.34	38.901	38.744	38.7525	38.9328	39.3355	39.3792	39.1645	38.2243	39.0057
	5	39.4405	39.3653	38.8047	39.245	38.3567	38.9405	38.7507	38.7605	38.8922	39.2733	39.335	39.1838	38.1038	38.9512
	6	39.3928	39.3527	38.7513	39.2075	38.3813	39.0142	38.736	38.8055	38.8755	39.1985	39.3278	39.2108	38.0415	38.9293
	7	39.4258	39.382	38.7327	39.1797	38.3785	39.0358	38.685	38.8293	38.8548	39.1828	39.3822	39.1698	38.0043	38.9292
	8	39.4123	39.383	38.6663	39.1372	38.4018	39.0087	38.651	38.8328	38.8085	39.1707	39.4932	39.0697	37.952	39.0045
	9	39.3945	39.384	38.5852	39.1127	38.3488	38.968	38.6112	38.8128	38.756	39.1073	39.521	39.0445	37.8982	39.1672
	10	39.3726	39.4113	38.55	39.1193	38.2313	38.9172	38.48	38.7582	38.7208	39.0425	39.4938	38.999	37.9457	39.2495
	11	39.2362	39.3398	38.3582	39.0662	38.1352	38.84	38.2288	38.584	38.7252	38.6882	39.3697	38.8638	37.9888	38.5837
Restraint	12	38.739	39.1068	37.7067	38.7022	37.522	38.502	37.8223	37.8932	38.4902	37.7938	38.8083	38.1638	37.5978	38.986
	13	38.2848	38.5588	37.3743	37.977	37.046	37.6777	37.1877	37.1178	37.7823	37.1835	38.0062	37.601	36.955	38.3338
	14	38.0855	38.2832	37.329	37.5885	36.7473	37.2862	36.7942	36.5193	37.2402	36.7535	37.5217	37.3567	36.5082	37.915
	15	37.981	38.223	37.385	37.4207	36.494	37.1085	36.5135	36.0632	36.8748	36.3813	37.151	37.2628	36.1632	37.6828
	16	37.8832	38.134	37.462	37.2862	36.2803	36.9942	36.3145	35.7	36.582	36.0427	36.8313	37.2307	35.8523	37.5502
	17	37.8682	38.0338	37.4268	37.2087	36.1245	36.7897	36.1757	35.3968	36.3417	35.726	36.5362	37.2228	35.5668	37.4768
	18	37.9727	37.9575	37.3323	37.1562	36.0157	36.5528	36.0838	35.1048	36.1527	35.434	36.268	37.2247	35.295	37.433
	19	38.1083	37.8942	37.3332	37.1025	35.9378	36.3693	36.0202	34.864	36.0222	35.1762	36.0663	37.229	35.0358	37.3932
	20	38.2362	37.8653	37.3732	37.0652	35.8835	36.2705	35.9352	34.6925	35.9437	34.9653	35.946	37.1898	34.7963	37.3782
	21	38.2867	37.8528	37.3652	37.0612	35.8413	36.2107	35.8018	34.5872	35.9095	34.8197	35.9062	37.1952	34.581	37.3932
	22	38.2602	37.8538	37.347	37.0555	35.804	36.2622	35.7135	34.5702	35.8972	34.7163	35.9073	37.2275	34.398	37.4048
	23	38.26	37.7825	37.3968	37.1083	35.7742	36.3273	35.6238	34.6165	35.8955	34.6635	35.9107	37.2577	34.2615	37.4137
	24	38.3222	37.7553	37.458	37.173	35.747	36.3608	35.5568	34.7098	35.8947	34.6355	35.9683	37.2585	34.1535	37.3933
	25	38.3593	37.7503	37.5065	37.2373	35.7255	36.3765	35.4953	34.805	35.8945	34.6322	35.9945	37.3077	34.0472	37.3788
	26	38.2625	37.7793	37.546	37.3218	35.6857	36.465	35.4438	34.7688	35.8867	34.656	36.0742	37.3297	33.9775	37.3953
	27	38.1638	37.8113	37.5148	37.366	35.6973	36.5602	35.3977	34.6722	35.8818	34.7003	36.1367	37.3242	33.9187	37.3882
	28	38.1253	37.8328	37.4252	37.4035	35.724	36.5633	35.3755	34.6232	35.8862	34.7315	36.2533	37.3565	33.8697	37.4117
	29	38.1245	37.8613	37.406	37.4683	35.7578	36.4498	35.3305	34.6705	35.8922	34.7703	36.3418	37.3823	33.8545	37.428
	30	38.1113	37.9142	37.4372	37.5215	35.7952	36.3705	35.384	34.7977	35.8348	34.8563	36.4208	37.4478	33.8488	37.4157
	31	38.1455	37.966	37.4735	37.5867	35.737	36.3692	35.4448	34.9445	35.7697	34.9272	36.5047	37.4813	33.8012	37.4087
	32	38.175	38.0073	37.51	37.6442	35.5675	36.4633	35.561	35.0795	35.7398	34.9795	36.5988	37.4837	33.8045	37.4262
	33	38.252	38.0372	37.5365	37.6898	35.5495	36.6035	35.72	35.1967	35.7903	35.03	36.7177	37.5212	33.8382	37.4478
	34	38.2547	37.9985	37.5742	37.734	35.5787	36.731	35.877	35.3218	35.9068	35.0667	36.833	37.5712	33.867	37.474
	35	38.224	37.9822	37.6035	37.7365	35.5562	36.8458	36.017	35.4558	36.0587	35.1068	36.9313	37.6113	33.9122	37.4678
	36	38.2213	38.0042	37.6025	37.742	35.4063	36.949	36.152	35.5405	36.1722	35.1647	36.9892	37.5915	33.931	37.462
	37	38.2573	38.037	37.5678	37.7517	35.3458	36.9902	36.3002	35.6595	36.2933	35.2387	37.0782	37.6335	33.9427	37.4638
	38	38.257	38.0292	37.5875	37.7852	35.4247	37.0277	36.444	35.7748	36.402	35.3193	37.171	37.6543	34.0207	37.4833
	39	38.25	38.0187	37.61	37.79	35.5523	37.1217	36.5443	35.8368	36.5287	35.413	37.2418	37.6857	34.1162	37.5058
	40	38.2948	38.02	37.6188	37.7937	35.6747	37.2092	36.5022	35.8888	36.626	35.4475	37.291	37.7017	34.2188	37.526

## Sheet: Fig1e
Heart rate (bpm) of Trpa1 KO in response to 2MT
	time (min)	Trpa1 hetero							Trpa1 KO
		#1	#2	#3	#4	#5	#6	#7	#1	#2	#3	#4	#5	#6	#7
	1	819.909	825.166	756.258	764.177	735.58	800.878	781.774	787.989	800.352	765.537	786.469	809.996	772.758	812.97
	2	825.258	838.859	770.602	774.638	729.416	794.839	787.844	776.88	798.47	766.854	788.325	792.187	744.116	811.581
	3	821.618	816.486	763.64	762.077	723.566	797.736	787.965	731.003	793.509	763.645	783.431	811.722	669.689	811.455
	4	808.905	821.109	754.937	769.294	668.797	796.096	763.943	697.532	792.871	763.721	709.224	818.062	706.926	806.433
	5	826.332	820.397	748.524	763.537	669.85	790.81	776.927	676.077	791.268	774.999	699.471	787.919	712.308	806.286
	6	780.462	828.352	736.53	739.553	672.799	798.018	777.822	662.273	784.84	777.724	720.44	793.75	723.027	814.511
	7	810.124	818.264	732.41	735.282	646.184	791.357	748.791	651.146	763.483	772.773	718.055	793.001	742.148	808.194
	8	810.715	835.632	738.155	713.756	628.514	792.863	762.976	634.154	741.251	762.507	723.51	788.4	748.994	802.386
	9	807.561	830.901	718.268	726.013	619.462	798.216	749.632	626.712	733.2	772.485	718.173	782.427	738.402	804.526
	10	684.212	776.126	731.029	727.411	610.244	792.968	749.208	673.456	760.528	771.51	719.663	795.54	677.812	804.894
2MT presentation	11	414.959	495.371	358.25	538.041	432.583	795.345	669.854	741.099	732.742	744.403	723.335	808.172	741.848	803.53
	12	449.175	557.909	376.877	488.69	310.212	666.565	404.923	738.898	754.971	747.673	711.144	781.014	667.449	799.441
	13	533.463	611.594	471.886	389.05	399.769	725.662	458.048	714.423	769.683	752.945	712.404	800.97	744.684	793.28
	14	591.301	610.018	465.192	500.951	399.783	736.919	507.552	694.535	752.257	741.147	705.341	799.468	689.432	794.166
	15	515.187	570.654	499.267	578.474	485.396	730.726	587.869	700.804	752.796	754.851	683.321	783.462	664.319	792.81
	16	nd	561.005	551.828	578.762	525.491	726.297	453.24	694.934	770.462	737.926	699.516	780.532	530.877	775.094
	17	578.731	555.904	563.403	622.919	588.984	736.559	459.084	656.675	786.768	733.163	684.067	713.56	564.736	780.886
	18	569.778	559.717	590.904	637.54	596.736	737.4	458.364	660.864	779.008	751.533	682.663	792.075	544.767	779.513
	19	562.112	542.06	589.122	646.106	606.793	740.504	464.793	640.876	779.942	760.358	688.425	766.152	624.184	785.69
	20	639.976	547.725	587.876	650.125	604.512	731.796	523.616	627.223	774.579	742.93	709.001	766.235	504.196	787.303
	21	676.116	554.388	589.397	665.357	602.38	728.559	587.088	650.649	775.566	742.163	696.461	718.06	479.654	779.251
	22	687.295	542.975	597.933	663.069	611.097	736.408	615.659	634.745	772.757	718.276	678.246	738.817	548.708	772.79
	23	683.998	542.207	607.383	653.926	525.3	732.06	623.331	616.083	767.876	686.834	672.074	756.081	538.07	771.032
	24	696.985	558.135	586.992	666.734	587.779	726.899	637.948	611.067	764.369	679.264	718.37	732.649	580.743	773.762
	25	680.488	549.812	581.381	668.124	579.034	720.823	638.844	605.395	768.005	668.066	715.232	753.297	498.151	780.811
	26	699.319	559.229	599.123	673.14	633.718	715.746	648.514	675.328	768.108	662.867	722.993	737.517	485.229	776.811
	27	706.476	554.811	603.598	641.341	631.659	715.841	656.566	705.537	751.673	660.225	715.339	718.575	535.706	769.79
	28	691.872	560.721	608.718	657.815	634.668	722.39	657.957	704.456	757.885	658.051	720.149	703.282	504.352	767.424
	29	668.349	554.19	612.765	644.761	636.506	718.101	661.263	658.734	757.875	657.332	713.009	699.692	480.4	753.61
	30	629.732	558.951	610.372	629.013	644.517	760.184	665.582	618.544	751.252	636.874	703.758	708.534	492.892	749.951

## Sheet: Fig1f
Heart rate (bpm) of Trpa1 KO in response to restraint
	time (min)	Trpa1 hetero							Trpa1 KO
		#1	#2	#3	#4	#5	#6	#7	#1	#2	#3	#4	#5	#6	#7
Baseline	1	747.889	825.436	683.236	708.524	708.584	768.443	642.299	702.642	712.055	756.171	724.791	720.949	589.244	805.569
	2	673.534	826.441	700.282	712.41	743.222	759.201	664.418	715.365	737.023	771.505	737.597	747.996	491.235	799.31
	3	695.445	828.97	628.024	723.39	730.668	746.93	716.106	688.468	730.214	786.294	716.846	792.587	496.231	797.413
	4	754.218	817.184	643.194	684.19	699.959	748.222	698.935	682.777	701.151	780.108	719.994	717.326	485.145	778.483
	5	739.668	793.379	623.614	716.559	712.744	742.999	716.318	720.399	707.443	767.574	735.773	738.269	563.17	810.742
	6	715.919	823.423	599.949	706.089	686.719	751.397	664.67	699.17	695.254	766.513	775.243	724.106	473.154	813.769
	7	713.458	820.416	594.803	688.034	700.612	744.709	673.826	702.832	690.521	755.525	788.005	747.312	480.62	805.576
	8	698.651	812.466	655.303	700.045	640.257	730.222	638.059	673.211	703.638	746.967	726.56	724.75	570.557	798.346
	9	711.773	812.627	686.472	697.071	695.533	715.106	573.91	669.586	716.465	748.405	705.659	727.734	614.417	784.865
	10	699.284	783.136	662.666	678.611	666.276	742.697	611.099	641.246	694.842	668.622	727.571	746.016	614.882	776.866
	11	762.86	811.138	722.631	684.078	534.306	643.884	511.279	390.113	680.121	267.802	383.704	512.486	503.773	747.692
Restraint	12	735.26	779.961	715.995	653.106	477.031	452.41	443.903	255.452	502.362	249.553	354.733	599.935	227.478	649.501
	13	678.23	787.686	707.243	707.483	379.541	457.036	433.232	218.111	386.315	235.104	313.857	556.132	231.553	658.708
	14	717.183	802.888	712.395	708.653	344.195	518.952	429.125	231.365	366.996	250.954	292.464	600.494	247.615	652.052
	15	765.878	801.807	719.177	668.715	346.102	598.081	505.013	245.775	349.436	291.862	321.548	626.899	265.433	666.682
	16	766.769	781.974	728.781	694.083	356.515	353.837	529.992	278.484	405.071	368.412	333.694	659.588	278.001	678.833
	17	778.197	720.768	725.304	689.351	373.825	368.099	574.875	444.472	418.593	419.731	356.543	673.738	295.305	686.262
	18	776.354	690.955	731.078	618.669	421.125	545.852	597.938	516.748	440.165	450.182	399.236	688.331	293.985	712.24
	19	783.702	696.254	728.101	677.193	460.375	633.482	600.693	559.159	462.83	457.752	439.803	638.003	336.785	724.711
	20	773.634	665.903	727.31	706.195	530.696	670.393	499.349	569.201	502.424	459.373	506.265	679.599	377.075	734.116
	21	768.062	696.125	721.858	683.131	568.332	695.765	536.391	597.565	549.687	476.652	541.365	692.439	400.402	732.865
	22	756.374	739.135	724.387	709.078	584.788	689.383	561.312	610.608	564.697	500.257	602.269	701.216	449.413	738.433
	23	779.888	764.028	723.921	707.823	505.659	693.251	595.661	624.91	566.583	510.66	640.743	697.798	505.491	731.452
	24	772.569	765.821	721.502	710.065	589.456	693.416	600.96	630.616	603.551	567.418	660.122	707.537	473.325	733.682
	25	767.149	768.381	726.632	709.69	470.002	713.917	604.338	537.487	605.352	588.826	673.313	702.685	461.769	739.614
	26	752.343	770.839	717.948	674.703	436.029	716.505	608.939	562.439	586.632	597.59	674.052	703.773	490.539	741.963
	27	766.407	750	703.281	696.865	557.94	676.065	623.396	614.076	594.879	552.998	683.198	715.039	519.065	743.34
	28	748.504	769.179	716.944	703.648	592.807	444.037	611.939	637.303	619.582	623.516	685.535	714.861	556.666	744.232
	29	762.397	767.353	720.135	695.193	616.385	657.044	681.306	657.555	607.198	609.212	696.855	722.365	583.708	747.815
	30	769.76	765.27	720.349	705.028	596.97	697.503	675.165	662.801	614.266	591.295	697.459	722.195	576.766	744.593
	31	773.047	775.539	721.781	700.934	494.43	721.759	686.505	668.633	654.992	600.605	700.161	718.431	567.797	746.387
	32	771.923	774.225	724.854	703.826	613.286	730.261	702.099	667.987	678.605	604.832	705.849	724.688	583.409	746.557
	33	766.575	788.196	726.258	711.333	639.331	736.299	709.346	683.612	690.854	605.957	710.239	729.215	593.407	749.086
	34	760.185	771.02	725.068	686.914	640.091	741.619	714.874	686.554	698.319	616.561	713.778	731.727	607.977	751.81
	35	759.865	712.839	726.013	702.607	476.775	747.584	719.223	686.416	695.709	636.865	713.953	731.358	614.35	749.463
	36	760.366	762.926	716.8	700.527	630.664	738.133	725.854	700.324	702.942	651.007	716.937	737.395	620.901	747.186
	37	760.782	756.152	728.321	712.81	664.914	752.332	729.537	701.032	701.753	658.433	722.161	737.177	613.2	748.751
	38	747.999	754.529	730.894	698.325	669.308	755.628	730.482	698.065	701.946	664.907	720.784	740.741	631.984	750.133
	39	762.169	727.979	727.185	702.044	673.172	758.563	688.786	690.681	706.665	670.49	706.823	726.365	646.154	753.498
	40	741.193	752.156	723.231	710.386	674.476	759.652	672.273	715.039	708.285	648.496	721.615	726.39	649.815	749.566

## Sheet: Fig2a
Oxygen consumption rate (ml/min/kg) of Trpa1 KO in response to 2MT
	time (min)	Trpa1 hetero									Trpa1 KO
		#1	#2	#3	#4	#5	#6	#7	#8	#9	#1	#2	#3	#4	#5	#6	#7
	1	48.6589	48.9992	57.4901	44.3434	46.3465	42.7347	70.2359	46.4238	42.8146	62.9821	61.5158	46.8942	38.371	62.895	61.6294	34.4097
	3	51.1775	48.2014	52.2922	42.3953	44.1085	46.565	69.0297	45.3667	41.1886	56.3149	49.9018	41.9242	36.3491	62.1205	61.9405	40.1737
	5	48.3977	50.2486	52.0845	46.5086	46.916	45.6662	61.5236	47.2513	38.8213	58.475	51.5398	44.0293	39.2184	61.1172	60.9089	51.7126
	7	47.1511	46.0102	47.6473	49.7547	42.1983	47.0245	57.5018	52.7262	38.4085	48.0203	50.9863	47.9275	43.5547	51.0577	51.4708	38.9974
	9	40.3493	45.8786	48.0766	44.7026	42.1805	50.2675	60.0961	56.7036	46.992	57.6718	52.3561	49.4419	39.3854	46.0894	62.041	40.4204
2MT presentation	11	49.5476	49.7164	48.1647	40.5393	38.0375	38.6008	50.8186	55.4727	45.2987	73.2636	52.3272	44.7936	41.9427	57.3235	71.7771	50.0369
	13	35.2431	44.6004	37.4889	26.5189	33.3797	30.1925	38.2657	33.5333	44.7314	71.9452	54.6293	53.9126	53.9614	69.5349	68.3343	51.0626
	15	29.0681	36.0147	32.4428	23.6823	28.621	27.1071	24.1559	27.2349	39.1831	75.0962	66.2495	57.6859	60.401	77.8876	74.0745	50.6398
	17	30.4757	38.2975	31.2051	27.9187	25.7309	31.0575	26.959	35.0861	43.8672	72.4767	70.5047	53.7277	55.3018	68.9348	73.358	56.9083
	19	29.8074	36.2844	28.7788	26.4773	32.7371	30.6258	26.5737	30.1049	35.9244	66.7684	64.8886	45.587	51.2543	60.883	74.1952	56.6381
	21	27.3942	33.0598	31.4598	26.6976	36.2493	31.1949	22.8276	27.2629	33.5361	60.5689	61.8357	41.6816	43.5645	58.3869	67.8055	46.0169
	23	28.4279	36.3573	33.5701	25.2754	37.9969	37.0174	26.7664	29.0566	37.4527	55.8661	59.8176	41.6822	38.0785	58.945	80.6467	39.3857
	25	35.7008	40.5822	34.5516	23.621	39.3618	39.0065	30.0926	30.2899	31.8459	51.5119	54.2093	41.6876	38.8012	60.8247	78.2306	39.7622
	27	41.2453	44.5308	28.1463	20.8046	38.3754	42.7456	32.1479	39.4885	31.5124	41.7828	55.7978	35.7927	34.9696	60.1999	80.5752	34.6547
	29	41.5706	37.1368	35.1589	28.1138	42.2874	46.071	36.1693	40.1661	29.9692	50.694	56.2064	34.2503	42.1356	55.1889	83.0075	37.3723

## Sheet: Fig2b
Survival time (sec) in 4% O2 with prior presentation of 2MT
	Trpa1 hetero	Trpa1 KO
	1800	506
	421	328
	1800	421
	1182	461
	396	536
	1800	400
	599	357

## Sheet: Fig2c
Survival time (sec) in 4% O2 with prior administration of Trpa1 agonists
	delta9-THC		AITC		APAP
	saline	delta9-THc	saline	AITC	saline	APAP
	759	1800	638	1800	960	1800
	585	444	646	1141	644	1800
	737	1162	647	683	657	1800
	738	893	644	839	727	1800
	841	1800	656	722	902	1800
	725	608	790	1564	832	1800
	816	667	919	737		671
	679	1061	791	893

## Sheet: Fig2d
Survival time (sec) of Trpa1 KO in 4% O2 with prior administration of Trpa1 agonists
	hetero		KO
	sal	APAP	sal	APAP
	326	965	369	677
	487	1013	564	475
	340	1800	1800	645
	860	1800	1800	546
	365	1317	1800	741
	1800	1800	939	995
	352	1800	535	606
	230	1002	257	262

[truncated: 33 more sheets: Fig3a, Fig3b, Fig3c, Fig3d, Fig3e, Fig3f, Fig4kl, Fig5c, Fig5d, Fig5e, Fig5f, Fig6c, Fig6d, Fig6e, Fig7b, Fig7c, Fig7d, Fig S6, Fig8a,b, Fig 9a, Fig10a …]
